# Supplementary material for: A Comparative Genomic and Transcriptional Survey Providing Novel Insights into Bone Morphogenetic Protein 2 (bmp2) in Fishes
Source: Int J Mol Sci. 2019 Dec 5;20(24):6137. doi: 10.3390/ijms20246137 (PMC6940749; doi:10.3390/ijms20246137)
Supplement: Supplementary file 1 [file ijms-20-06137-s001.zip]

Archive with 3 entries (2 files):
- Supplementary Files/Table S1.docx
- Supplementary Files/Table S2.docx
- Supplementary Files/
